# Supplementary material for: A Single-Institute Experience with C-ros Oncogene 1 Translocation in Non-Small Cell Lung Cancers in Taiwan
Source: Int J Mol Sci. 2022 May 21;23(10):5789. doi: 10.3390/ijms23105789 (PMC9145855; doi:10.3390/ijms23105789)
Supplement: Supplementary file 1 [file ijms-23-05789-s001.zip]

Archive with 1 entries (1 files):
- ijms-1729788-supplementary.pdf
